# Supplementary material for: Rhachotropis (Eusiroidea, Amphipoda) from the North East Atlantic
Source: Zookeys. 2018 Jan 23;(731):75–101. doi: 10.3897/zookeys.731.19814 (PMC5810106; doi:10.3897/zookeys.731.19814)
Supplement: Supplementary material 2 — Table S2. Geographic distances between stations (sample name) in km. [file zookeys-731-075-s002.xlsx]

## Sheet: Sheet1
	AMPNB077_13	BENTH312_08	BENTH313_08	BENTH314_08	BENTH636_11	BENTH637_11	CCNUN005_07	CCNUN149_07	CCNUN150_07	CCNUN151_07	CCNUN152_07	CCNUN178_07	CCNUN228_07	CHOCR005_11	CHOCR111_11	CHOCR113_11	CHOCR115_11	CHOCR118_11	CHOCR120_11	CHOCR123_11	CHOCR126_11	CHOCR127_11	CHOCR128_11	GBCMA0080_06	RBGC036_03	WW023_07	WW024_07	WW105_07	WW129_07	WW402_08	WW458_08	WW459_08	WW850_08	WW851_08	WW865_08	WWAMP1090_11	WWAMP945_11	WWAMP946_11	WWAMP947_11	WWAMP948_11	WWAMP956_11	WWAMP957_11	WWAMP958_11	WWAMP959_11	WWAMP960_11	WWAMP979_11	WWGSL070_08	WWGSL098_08
AMPNB077_13	0	3531.32	3531.32	3531.32	3535.73	3257.71	2253.71	2457.76	2457.76	2457.76	2457.76	2410.54	2619.17	3049.89	4122.6	4122.6	4122.6	4122.6	4122.6	4122.6	4122.6	4122.6	4122.6	2462.18	2462.18	3263.55	3263.55	4371.2	4093.78	4377.35	4383.35	4383.35	4139.82	4139.82	4601.02	3459.87	3418.32	3418.32	3418.32	3418.32	3446.23	3446.23	3446.23	3446.23	3446.23	3435.32	4534.71	4418.15
BENTH312_08	3531.32	0	0	0	366.69	353.74	2485.88	2367.46	2367.46	2367.46	2367.46	2451.17	2508.39	1725.97	3842.38	3842.38	3842.38	3842.38	3842.38	3842.38	3842.38	3842.38	3842.38	2358.31	2358.31	1448.76	1448.76	5365.53	5446.1	6163.18	5265.94	5265.94	5462.33	5462.33	5543.58	163.2	173.65	173.65	173.65	173.65	134.72	134.72	134.72	134.72	134.72	824.88	5577.58	5678.35
BENTH313_08	3531.32	0	0	0	366.69	353.74	2485.88	2367.46	2367.46	2367.46	2367.46	2451.17	2508.39	1725.97	3842.38	3842.38	3842.38	3842.38	3842.38	3842.38	3842.38	3842.38	3842.38	2358.31	2358.31	1448.76	1448.76	5365.53	5446.1	6163.18	5265.94	5265.94	5462.33	5462.33	5543.58	163.2	173.65	173.65	173.65	173.65	134.72	134.72	134.72	134.72	134.72	824.88	5577.58	5678.35
BENTH314_08	3531.32	0	0	0	366.69	353.74	2485.88	2367.46	2367.46	2367.46	2367.46	2451.17	2508.39	1725.97	3842.38	3842.38	3842.38	3842.38	3842.38	3842.38	3842.38	3842.38	3842.38	2358.31	2358.31	1448.76	1448.76	5365.53	5446.1	6163.18	5265.94	5265.94	5462.33	5462.33	5543.58	163.2	173.65	173.65	173.65	173.65	134.72	134.72	134.72	134.72	134.72	824.88	5577.58	5678.35
BENTH636_11	3535.73	366.69	366.69	366.69	0	306.63	2729.64	2632.25	2632.25	2632.25	2632.25	2711.37	2788.79	2048.8	4186.39	4186.39	4186.39	4186.39	4186.39	4186.39	4186.39	4186.39	4186.39	2623.53	2623.53	1791.21	1791.21	5672.66	5732.09	6429.89	5577.89	5577.89	5750.6	5750.6	5856.41	515.51	506.87	506.87	506.87	506.87	475.52	475.52	475.52	475.52	475.52	1183.22	5885.18	5974.26
BENTH637_11	3257.71	353.74	353.74	353.74	306.63	0	2438.13	2349.67	2349.67	2349.67	2349.67	2426.41	2513.73	1812.34	3967.49	3967.49	3967.49	3967.49	3967.49	3967.49	3967.49	3967.49	3967.49	2341.17	2341.17	1584.1	1584.1	5409.53	5454.74	6142.44	5318.79	5318.79	5474.55	5474.55	5597.73	415.96	383.27	383.27	383.27	383.27	373.46	373.46	373.46	373.46	373.46	1025.25	5622.18	5702.74
CCNUN005_07	2253.71	2485.88	2485.88	2485.88	2729.64	2438.13	0	225.4	225.4	225.4	225.4	157.88	367.85	1044.17	2060.62	2060.62	2060.62	2060.62	2060.62	2060.62	2060.62	2060.62	2060.62	233.08	233.08	1374.54	1374.54	3062.78	3042.95	3705.69	2996.44	2996.44	3067.36	3067.36	3271.77	2335.59	2313.9	2313.9	2313.9	2313.9	2353.04	2353.04	2353.04	2353.04	2353.04	1885.15	3272.49	3311.86
CCNUN149_07	2457.76	2367.46	2367.46	2367.46	2632.25	2349.67	225.4	0	0	0	0	92.8	218.02	838.63	1957.27	1957.27	1957.27	1957.27	1957.27	1957.27	1957.27	1957.27	1957.27	9.81	9.81	1177.4	1177.4	3090.13	3106.44	3798.99	3013.44	3013.44	3127.43	3127.43	3291.38	2212.42	2194.07	2194.07	2194.07	2194.07	2233.22	2233.22	2233.22	2233.22	2233.22	1720.9	3301.85	3361.79
CCNUN150_07	2457.76	2367.46	2367.46	2367.46	2632.25	2349.67	225.4	0	0	0	0	92.8	218.02	838.63	1957.27	1957.27	1957.27	1957.27	1957.27	1957.27	1957.27	1957.27	1957.27	9.81	9.81	1177.4	1177.4	3090.13	3106.44	3798.99	3013.44	3013.44	3127.43	3127.43	3291.38	2212.42	2194.07	2194.07	2194.07	2194.07	2233.22	2233.22	2233.22	2233.22	2233.22	1720.9	3301.85	3361.79
CCNUN151_07	2457.76	2367.46	2367.46	2367.46	2632.25	2349.67	225.4	0	0	0	0	92.8	218.02	838.63	1957.27	1957.27	1957.27	1957.27	1957.27	1957.27	1957.27	1957.27	1957.27	9.81	9.81	1177.4	1177.4	3090.13	3106.44	3798.99	3013.44	3013.44	3127.43	3127.43	3291.38	2212.42	2194.07	2194.07	2194.07	2194.07	2233.22	2233.22	2233.22	2233.22	2233.22	1720.9	3301.85	3361.79
CCNUN152_07	2457.76	2367.46	2367.46	2367.46	2632.25	2349.67	225.4	0	0	0	0	92.8	218.02	838.63	1957.27	1957.27	1957.27	1957.27	1957.27	1957.27	1957.27	1957.27	1957.27	9.81	9.81	1177.4	1177.4	3090.13	3106.44	3798.99	3013.44	3013.44	3127.43	3127.43	3291.38	2212.42	2194.07	2194.07	2194.07	2194.07	2233.22	2233.22	2233.22	2233.22	2233.22	1720.9	3301.85	3361.79
CCNUN178_07	2410.54	2451.17	2451.17	2451.17	2711.37	2426.41	157.88	92.8	92.8	92.8	92.8	0	217.91	930.76	1943.28	1943.28	1943.28	1943.28	1943.28	1943.28	1943.28	1943.28	1943.28	102.58	102.58	1270.08	1270.08	3027.12	3033.13	3718.64	2953.61	2953.61	3055.04	3055.04	3230.89	2297.03	2277.98	2277.98	2277.98	2277.98	2317.15	2317.15	2317.15	2317.15	2317.15	1812.01	3238.35	3292.3
CCNUN228_07	2619.17	2508.39	2508.39	2508.39	2788.79	2513.73	367.85	218.02	218.02	218.02	218.02	217.91	0	884.9	1739.45	1739.45	1739.45	1739.45	1739.45	1739.45	1739.45	1739.45	1739.45	221.12	221.12	1231.76	1231.76	2905.23	2943.32	3656.06	2823.44	2823.44	2961.95	2961.95	3102.1	2350.05	2334.76	2334.76	2334.76	2334.76	2373.68	2373.68	2373.68	2373.68	2373.68	1818.78	3117.56	3189.18
CHOCR005_11	3049.89	1725.97	1725.97	1725.97	2048.8	1812.34	1044.17	838.63	838.63	838.63	838.63	930.76	884.9	0	2160.44	2160.44	2160.44	2160.44	2160.44	2160.44	2160.44	2160.44	2160.44	829.04	829.04	346.86	346.86	3642.57	3746.44	4493.87	3540.78	3540.78	3759.18	3759.18	3818.08	1562.88	1556.91	1556.91	1556.91	1556.91	1593.89	1593.89	1593.89	1593.89	1593.89	961.88	3854.18	3964.72
CHOCR111_11	4122.6	3842.38	3842.38	3842.38	4186.39	3967.49	2060.62	1957.27	1957.27	1957.27	1957.27	1943.28	1739.45	2160.44	0	0	0	0	0	0	0	0	0	1959.8	1959.8	2395.4	2395.4	1785.63	2098.97	2915.24	1644.62	1644.62	2085.24	2085.24	1886.92	3680.81	3682.44	3682.44	3682.44	3682.44	3716.76	3716.76	3716.76	3716.76	3716.76	3023.81	1970.06	2182.95
CHOCR113_11	4122.6	3842.38	3842.38	3842.38	4186.39	3967.49	2060.62	1957.27	1957.27	1957.27	1957.27	1943.28	1739.45	2160.44	0	0	0	0	0	0	0	0	0	1959.8	1959.8	2395.4	2395.4	1785.63	2098.97	2915.24	1644.62	1644.62	2085.24	2085.24	1886.92	3680.81	3682.44	3682.44	3682.44	3682.44	3716.76	3716.76	3716.76	3716.76	3716.76	3023.81	1970.06	2182.95
CHOCR115_11	4122.6	3842.38	3842.38	3842.38	4186.39	3967.49	2060.62	1957.27	1957.27	1957.27	1957.27	1943.28	1739.45	2160.44	0	0	0	0	0	0	0	0	0	1959.8	1959.8	2395.4	2395.4	1785.63	2098.97	2915.24	1644.62	1644.62	2085.24	2085.24	1886.92	3680.81	3682.44	3682.44	3682.44	3682.44	3716.76	3716.76	3716.76	3716.76	3716.76	3023.81	1970.06	2182.95
CHOCR118_11	4122.6	3842.38	3842.38	3842.38	4186.39	3967.49	2060.62	1957.27	1957.27	1957.27	1957.27	1943.28	1739.45	2160.44	0	0	0	0	0	0	0	0	0	1959.8	1959.8	2395.4	2395.4	1785.63	2098.97	2915.24	1644.62	1644.62	2085.24	2085.24	1886.92	3680.81	3682.44	3682.44	3682.44	3682.44	3716.76	3716.76	3716.76	3716.76	3716.76	3023.81	1970.06	2182.95
CHOCR120_11	4122.6	3842.38	3842.38	3842.38	4186.39	3967.49	2060.62	1957.27	1957.27	1957.27	1957.27	1943.28	1739.45	2160.44	0	0	0	0	0	0	0	0	0	1959.8	1959.8	2395.4	2395.4	1785.63	2098.97	2915.24	1644.62	1644.62	2085.24	2085.24	1886.92	3680.81	3682.44	3682.44	3682.44	3682.44	3716.76	3716.76	3716.76	3716.76	3716.76	3023.81	1970.06	2182.95
CHOCR123_11	4122.6	3842.38	3842.38	3842.38	4186.39	3967.49	2060.62	1957.27	1957.27	1957.27	1957.27	1943.28	1739.45	2160.44	0	0	0	0	0	0	0	0	0	1959.8	1959.8	2395.4	2395.4	1785.63	2098.97	2915.24	1644.62	1644.62	2085.24	2085.24	1886.92	3680.81	3682.44	3682.44	3682.44	3682.44	3716.76	3716.76	3716.76	3716.76	3716.76	3023.81	1970.06	2182.95
CHOCR126_11	4122.6	3842.38	3842.38	3842.38	4186.39	3967.49	2060.62	1957.27	1957.27	1957.27	1957.27	1943.28	1739.45	2160.44	0	0	0	0	0	0	0	0	0	1959.8	1959.8	2395.4	2395.4	1785.63	2098.97	2915.24	1644.62	1644.62	2085.24	2085.24	1886.92	3680.81	3682.44	3682.44	3682.44	3682.44	3716.76	3716.76	3716.76	3716.76	3716.76	3023.81	1970.06	2182.95
CHOCR127_11	4122.6	3842.38	3842.38	3842.38	4186.39	3967.49	2060.62	1957.27	1957.27	1957.27	1957.27	1943.28	1739.45	2160.44	0	0	0	0	0	0	0	0	0	1959.8	1959.8	2395.4	2395.4	1785.63	2098.97	2915.24	1644.62	1644.62	2085.24	2085.24	1886.92	3680.81	3682.44	3682.44	3682.44	3682.44	3716.76	3716.76	3716.76	3716.76	3716.76	3023.81	1970.06	2182.95
CHOCR128_11	4122.6	3842.38	3842.38	3842.38	4186.39	3967.49	2060.62	1957.27	1957.27	1957.27	1957.27	1943.28	1739.45	2160.44	0	0	0	0	0	0	0	0	0	1959.8	1959.8	2395.4	2395.4	1785.63	2098.97	2915.24	1644.62	1644.62	2085.24	2085.24	1886.92	3680.81	3682.44	3682.44	3682.44	3682.44	3716.76	3716.76	3716.76	3716.76	3716.76	3023.81	1970.06	2182.95
GBCMA0080_06	2462.18	2358.31	2358.31	2358.31	2623.53	2341.17	233.08	9.81	9.81	9.81	9.81	102.58	221.12	829.04	1959.8	1959.8	1959.8	1959.8	1959.8	1959.8	1959.8	1959.8	1959.8	0	0	1167.68	1167.68	3097.45	3114.72	3807.89	3020.45	3020.45	3135.63	3135.63	3298.45	2203.19	2184.91	2184.91	2184.91	2184.91	2224.06	2224.06	2224.06	2224.06	2224.06	1711.14	3309.21	3369.71
RBGC036_03	2462.18	2358.31	2358.31	2358.31	2623.53	2341.17	233.08	9.81	9.81	9.81	9.81	102.58	221.12	829.04	1959.8	1959.8	1959.8	1959.8	1959.8	1959.8	1959.8	1959.8	1959.8	0	0	1167.68	1167.68	3097.45	3114.72	3807.89	3020.45	3020.45	3135.63	3135.63	3298.45	2203.19	2184.91	2184.91	2184.91	2184.91	2224.06	2224.06	2224.06	2224.06	2224.06	1711.14	3309.21	3369.71
WW023_07	3263.55	1448.76	1448.76	1448.76	1791.21	1584.1	1374.54	1177.4	1177.4	1177.4	1177.4	1270.08	1231.76	346.86	2395.4	2395.4	2395.4	2395.4	2395.4	2395.4	2395.4	2395.4	2395.4	1167.68	1167.68	0	0	3947.99	4070.63	4827	3840.85	3840.85	4081.63	4081.63	4116.3	1286.46	1287.14	1287.14	1287.14	1287.14	1321.74	1321.74	1321.74	1321.74	1321.74	645.2	4158.44	4280.21
WW024_07	3263.55	1448.76	1448.76	1448.76	1791.21	1584.1	1374.54	1177.4	1177.4	1177.4	1177.4	1270.08	1231.76	346.86	2395.4	2395.4	2395.4	2395.4	2395.4	2395.4	2395.4	2395.4	2395.4	1167.68	1167.68	0	0	3947.99	4070.63	4827	3840.85	3840.85	4081.63	4081.63	4116.3	1286.46	1287.14	1287.14	1287.14	1287.14	1321.74	1321.74	1321.74	1321.74	1321.74	645.2	4158.44	4280.21
WW105_07	4371.2	5365.53	5365.53	5365.53	5672.66	5409.53	3062.78	3090.13	3090.13	3090.13	3090.13	3027.12	2905.23	3642.57	1785.63	1785.63	1785.63	1785.63	1785.63	1785.63	1785.63	1785.63	1785.63	3097.45	3097.45	3947.99	3947.99	0	484.48	1195.16	152.87	152.87	439.89	439.89	230.6	5202.93	5194.39	5194.39	5194.39	5194.39	5232.15	5232.15	5232.15	5232.15	5232.15	4592.65	212.65	406.75
WW129_07	4093.78	5446.1	5446.1	5446.1	5732.09	5454.74	3042.95	3106.44	3106.44	3106.44	3106.44	3033.13	2943.32	3746.44	2098.97	2098.97	2098.97	2098.97	2098.97	2098.97	2098.97	2098.97	2098.97	3114.72	3114.72	4070.63	4070.63	484.48	0	817.56	617.79	617.79	52.05	52.05	638.31	5285.75	5272.86	5272.86	5272.86	5272.86	5311.5	5311.5	5311.5	5311.5	5311.5	4707.76	517.66	324.42
WW402_08	4377.35	6163.18	6163.18	6163.18	6429.89	6142.44	3705.69	3798.99	3798.99	3798.99	3798.99	3718.64	3656.06	4493.87	2915.24	2915.24	2915.24	2915.24	2915.24	2915.24	2915.24	2915.24	2915.24	3807.89	3807.89	4827	4827	1195.16	817.56	0	1347.9	1347.9	830.09	830.09	1222.85	6005.7	5989.54	5989.54	5989.54	5989.54	6028.56	6028.56	6028.56	6028.56	6028.56	5454.79	1089.83	799.06
WW458_08	4383.35	5265.94	5265.94	5265.94	5577.89	5318.79	2996.44	3013.44	3013.44	3013.44	3013.44	2953.61	2823.44	3540.78	1644.62	1644.62	1644.62	1644.62	1644.62	1644.62	1644.62	1644.62	1644.62	3020.45	3020.45	3840.85	3840.85	152.87	617.79	1347.9	0	0	577.24	577.24	279.05	5103.05	5095.59	5095.59	5095.59	5095.59	5133.08	5133.08	5133.08	5133.08	5133.08	4486	327.86	558.5
WW459_08	4383.35	5265.94	5265.94	5265.94	5577.89	5318.79	2996.44	3013.44	3013.44	3013.44	3013.44	2953.61	2823.44	3540.78	1644.62	1644.62	1644.62	1644.62	1644.62	1644.62	1644.62	1644.62	1644.62	3020.45	3020.45	3840.85	3840.85	152.87	617.79	1347.9	0	0	577.24	577.24	279.05	5103.05	5095.59	5095.59	5095.59	5095.59	5133.08	5133.08	5133.08	5133.08	5133.08	4486	327.86	558.5
WW850_08	4139.82	5462.33	5462.33	5462.33	5750.6	5474.55	3067.36	3127.43	3127.43	3127.43	3127.43	3055.04	2961.95	3759.18	2085.24	2085.24	2085.24	2085.24	2085.24	2085.24	2085.24	2085.24	2085.24	3135.63	3135.63	4081.63	4081.63	439.89	52.05	830.09	577.24	577.24	0	0	587.42	5301.67	5289.22	5289.22	5289.22	5289.22	5327.79	5327.79	5327.79	5327.79	5327.79	4719.98	465.85	278.99
WW851_08	4139.82	5462.33	5462.33	5462.33	5750.6	5474.55	3067.36	3127.43	3127.43	3127.43	3127.43	3055.04	2961.95	3759.18	2085.24	2085.24	2085.24	2085.24	2085.24	2085.24	2085.24	2085.24	2085.24	3135.63	3135.63	4081.63	4081.63	439.89	52.05	830.09	577.24	577.24	0	0	587.42	5301.67	5289.22	5289.22	5289.22	5289.22	5327.79	5327.79	5327.79	5327.79	5327.79	4719.98	465.85	278.99
WW865_08	4601.02	5543.58	5543.58	5543.58	5856.41	5597.73	3271.77	3291.38	3291.38	3291.38	3291.38	3230.89	3102.1	3818.08	1886.92	1886.92	1886.92	1886.92	1886.92	1886.92	1886.92	1886.92	1886.92	3298.45	3298.45	4116.3	4116.3	230.6	638.31	1222.85	279.05	279.05	587.42	587.42	0	5380.63	5373.42	5373.42	5373.42	5373.42	5410.85	5410.85	5410.85	5410.85	5410.85	4761.49	136.81	434.15
WWAMP1090_11	3459.87	163.2	163.2	163.2	515.51	415.96	2335.59	2212.42	2212.42	2212.42	2212.42	2297.03	2350.05	1562.88	3680.81	3680.81	3680.81	3680.81	3680.81	3680.81	3680.81	3680.81	3680.81	2203.19	2203.19	1286.46	1286.46	5202.93	5285.75	6005.7	5103.05	5103.05	5301.67	5301.67	5380.63	0	43.82	43.82	43.82	43.82	43.82	43.82	43.82	43.82	43.82	667.97	5414.94	5516.75
WWAMP945_11	3418.32	173.65	173.65	173.65	506.87	383.27	2313.9	2194.07	2194.07	2194.07	2194.07	2277.98	2334.76	1556.91	3682.44	3682.44	3682.44	3682.44	3682.44	3682.44	3682.44	3682.44	3682.44	2184.91	2184.91	1287.14	1287.14	5194.39	5272.86	5989.54	5095.59	5095.59	5289.22	5289.22	5373.42	43.82	0	0	0	0	39.18	39.18	39.18	39.18	39.18	677.95	5406.53	5505.86
WWAMP946_11	3418.32	173.65	173.65	173.65	506.87	383.27	2313.9	2194.07	2194.07	2194.07	2194.07	2277.98	2334.76	1556.91	3682.44	3682.44	3682.44	3682.44	3682.44	3682.44	3682.44	3682.44	3682.44	2184.91	2184.91	1287.14	1287.14	5194.39	5272.86	5989.54	5095.59	5095.59	5289.22	5289.22	5373.42	43.82	0	0	0	0	39.18	39.18	39.18	39.18	39.18	677.95	5406.53	5505.86
WWAMP947_11	3418.32	173.65	173.65	173.65	506.87	383.27	2313.9	2194.07	2194.07	2194.07	2194.07	2277.98	2334.76	1556.91	3682.44	3682.44	3682.44	3682.44	3682.44	3682.44	3682.44	3682.44	3682.44	2184.91	2184.91	1287.14	1287.14	5194.39	5272.86	5989.54	5095.59	5095.59	5289.22	5289.22	5373.42	43.82	0	0	0	0	39.18	39.18	39.18	39.18	39.18	677.95	5406.53	5505.86
WWAMP948_11	3418.32	173.65	173.65	173.65	506.87	383.27	2313.9	2194.07	2194.07	2194.07	2194.07	2277.98	2334.76	1556.91	3682.44	3682.44	3682.44	3682.44	3682.44	3682.44	3682.44	3682.44	3682.44	2184.91	2184.91	1287.14	1287.14	5194.39	5272.86	5989.54	5095.59	5095.59	5289.22	5289.22	5373.42	43.82	0	0	0	0	39.18	39.18	39.18	39.18	39.18	677.95	5406.53	5505.86
WWAMP956_11	3446.23	134.72	134.72	134.72	475.52	373.46	2353.04	2233.22	2233.22	2233.22	2233.22	2317.15	2373.68	1593.89	3716.76	3716.76	3716.76	3716.76	3716.76	3716.76	3716.76	3716.76	3716.76	2224.06	2224.06	1321.74	1321.74	5232.15	5311.5	6028.56	5133.08	5133.08	5327.79	5327.79	5410.85	43.82	39.18	39.18	39.18	39.18	0	0	0	0	0	707.76	5444.26	5544.14
WWAMP957_11	3446.23	134.72	134.72	134.72	475.52	373.46	2353.04	2233.22	2233.22	2233.22	2233.22	2317.15	2373.68	1593.89	3716.76	3716.76	3716.76	3716.76	3716.76	3716.76	3716.76	3716.76	3716.76	2224.06	2224.06	1321.74	1321.74	5232.15	5311.5	6028.56	5133.08	5133.08	5327.79	5327.79	5410.85	43.82	39.18	39.18	39.18	39.18	0	0	0	0	0	707.76	5444.26	5544.14
WWAMP958_11	3446.23	134.72	134.72	134.72	475.52	373.46	2353.04	2233.22	2233.22	2233.22	2233.22	2317.15	2373.68	1593.89	3716.76	3716.76	3716.76	3716.76	3716.76	3716.76	3716.76	3716.76	3716.76	2224.06	2224.06	1321.74	1321.74	5232.15	5311.5	6028.56	5133.08	5133.08	5327.79	5327.79	5410.85	43.82	39.18	39.18	39.18	39.18	0	0	0	0	0	707.76	5444.26	5544.14
WWAMP959_11	3446.23	134.72	134.72	134.72	475.52	373.46	2353.04	2233.22	2233.22	2233.22	2233.22	2317.15	2373.68	1593.89	3716.76	3716.76	3716.76	3716.76	3716.76	3716.76	3716.76	3716.76	3716.76	2224.06	2224.06	1321.74	1321.74	5232.15	5311.5	6028.56	5133.08	5133.08	5327.79	5327.79	5410.85	43.82	39.18	39.18	39.18	39.18	0	0	0	0	0	707.76	5444.26	5544.14
WWAMP960_11	3446.23	134.72	134.72	134.72	475.52	373.46	2353.04	2233.22	2233.22	2233.22	2233.22	2317.15	2373.68	1593.89	3716.76	3716.76	3716.76	3716.76	3716.76	3716.76	3716.76	3716.76	3716.76	2224.06	2224.06	1321.74	1321.74	5232.15	5311.5	6028.56	5133.08	5133.08	5327.79	5327.79	5410.85	43.82	39.18	39.18	39.18	39.18	0	0	0	0	0	707.76	5444.26	5544.14
WWAMP979_11	3435.32	824.88	824.88	824.88	1183.22	1025.25	1885.15	1720.9	1720.9	1720.9	1720.9	1812.01	1818.78	961.88	3023.81	3023.81	3023.81	3023.81	3023.81	3023.81	3023.81	3023.81	3023.81	1711.14	1711.14	645.2	645.2	4592.65	4707.76	5454.79	4486	4486	4719.98	4719.98	4761.49	667.97	677.95	677.95	677.95	677.95	707.76	707.76	707.76	707.76	707.76	0	4803.28	4922.27
WWGSL070_08	4534.71	5577.58	5577.58	5577.58	5885.18	5622.18	3272.49	3301.85	3301.85	3301.85	3301.85	3238.35	3117.56	3854.18	1970.06	1970.06	1970.06	1970.06	1970.06	1970.06	1970.06	1970.06	1970.06	3309.21	3309.21	4158.44	4158.44	212.65	517.66	1089.83	327.86	327.86	465.85	465.85	136.81	5414.94	5406.53	5406.53	5406.53	5406.53	5444.26	5444.26	5444.26	5444.26	5444.26	4803.28	0	297.55
WWGSL098_08	4418.15	5678.35	5678.35	5678.35	5974.26	5702.74	3311.86	3361.79	3361.79	3361.79	3361.79	3292.3	3189.18	3964.72	2182.95	2182.95	2182.95	2182.95	2182.95	2182.95	2182.95	2182.95	2182.95	3369.71	3369.71	4280.21	4280.21	406.75	324.42	799.06	558.5	558.5	278.99	278.99	434.15	5516.75	5505.86	5505.86	5505.86	5505.86	5544.14	5544.14	5544.14	5544.14	5544.14	4922.27	297.55	0
